# Supplementary material for: Predicting Toxicities and Survival Outcomes in De Novo Metastatic Hormone-Sensitive Prostate Cancer Using Clinical Features, Routine Blood Tests and Their Early Variations
Source: Cancers (Basel). 2025 Nov 27;17(23):3806. doi: 10.3390/cancers17233806 (PMC12691422; doi:10.3390/cancers17233806)
Supplement: Supplementary file 1 [file cancers-17-03806-s001.zip]

Archive with 1 entries (1 files):
- cancers-3961426-supplementary.pdf
